# Supplementary material for: Understanding the Impact of Hypoxia on Pulmonary Artery Endothelial Cells in Chronic Thromboembolic Pulmonary Hypertension Patients
Source: Int J Mol Sci. 2026 Apr 1;27(7):3207. doi: 10.3390/ijms27073207 (PMC13074002; doi:10.3390/ijms27073207)
Supplement: Supplementary file 1 [file ijms-27-03207-s001.zip]

Archive with 1 entries (1 files):
- ijms-4175807-supplementary.pdf
